# Supplementary material for: Multiple-to-Multiple Relationships between MicroRNAs and Target Genes in Gastric Cancer
Source: PLoS One. 2013 May 8;8(5):e62589. doi: 10.1371/journal.pone.0062589 (PMC3648557; doi:10.1371/journal.pone.0062589)
Supplement: Table S1 — Expression profiling of human miRNAs in KATO-III cells after 5-aza-CdR treatment. (XLSX) [file pone.0062589.s003.xlsx]

## Sheet: Sheet1
Table S1. Expression profiling of human miRNAs in KATO-III cells after 5-aza-CdR treatment
REF_ID	Name	5-Aza/untreated ratio	Loci
BM10391	hsa_miR_520a	72.7	Chr. 19
BM10571	hsa_miR_302c	55.6	Chr. 4
BM10353	hsa_miR_383	54.4	Chr. 8
BM10927	hsa_miR_302d	34	Chr. 4
BM10378	hsa_miR_503	31.4	Chr. X
BM11296	hsa_miR_487b	26	Chr. 14
BM10156	hsa_miR_9_AS	19.5	Chr. 1/5/15
BM10611	hsa_miR_30a_3p	17.5	Chr. 6
BM10245	hsa_miR_124a	14.1	Chr. 8/20
BM10838	hsa_miR_432_AS	14	Chr. 14
BM11002	hsa_miR_302a_AS	12.5	Chr. 4
BM11010	hsa_miR_224	11	Chr. X
BM10606	hsa_miR_145	9.4	Chr. 5
BM10799	hsa_miR_485_3p	8.2	Chr. 14
BM10677	hsa_miR_208	8	Chr. 14
BM10398	hsa_miR_142_3p	7.7	Chr. 17
BM10688	hsa_miR_452_AS	6.8	Chr. X
BM10740	hsa_miR_139	6.2	Chr. 11
BM10813	hsa_miR_152	5.2	Chr. 17
BM10588	hsa_miR_384	4.7	Chr. X
BM10141	hsa_miR_512_3p	4.7	Chr. 19
BM10546	hsa_miR_486	4.6	Chr. 8
BM10753	hsa_miR_524_AS	4.2	Chr. 19
BM10106	hsa_miR_518d	4.1	Chr. 19
BM11127	hsa_miR_449	4	Chr. 5
BM11040	hsa_miR_133b	4	Chr. 6
BM10936	hsa_miR_302a	4	Chr. 4
BM10949	hsa_miR_202_AS	3.9	Chr. 10
BM10230	hsa_miR_492	3.8	Chr. 12
BM10073	hsa_miR_189	3.8	Chr. 9/19
BM10875	hsa_miR_504	3.7	Chr. X
BM10648	hsa_miR_487a	3.6	Chr. 14
BM10409	hsa_miR_206	3.5	Chr. 6
BM10168	hsa_miR_211	3.5	Chr. 15
BM10181	hsa_miR_181c	3.5	Chr. 19
BM10105	hsa_miR_146b	3.4	Chr. 10
BM10993	hsa_miR_340	3.4	Chr. 5
BM10980	hsa_miR_520c	3.4	Chr. 19
BM10148	hsa_miR_125b	3.4	Chr. 11/21
BM10792	hsa_miR_495	3.4	Chr. 14
BM10774	hsa_miR_433	3.3	Chr. 14
BM11315	hsa_miR_544	3.3	Chr. 14
BM10581	hsa_miR_525	3.3	Chr. 19
BM10094	hsa_miR_338	3.2	Chr. 17
BM10881	hsa_miR_331	3.2	Chr. 12
BM10686	hsa_miR_326	3.1	Chr. 11
BM10577	hsa_miR_323	3.1	Chr. 14
BM10327	hsa_miR_375	3.1	Chr. 2
BM11348	hsa_miR_545	3	Chr. X
BM10468	hsa_miR_186	3	Chr. 1
