# Supplementary material for: Multiple-to-Multiple Relationships between MicroRNAs and Target Genes in Gastric Cancer
Source: PLoS One. 2013 May 8;8(5):e62589. doi: 10.1371/journal.pone.0062589 (PMC3648557; doi:10.1371/journal.pone.0062589)
Supplement: Table S3 — Sequences of primers used in this study. (XLSX) [file pone.0062589.s005.xlsx]

## Sheet: Sheet1
Table S3. Sequences of primers used in this study
Name	Forward primer	Reverse primer	Size of PCR products (bp)	Numbers of cycles
For cDNA synthesis
Pre-miR-152 GSP	ATGCTTCTGGAGTCTACC
Pre-miR-224 GSP	TTTCTTGGGGACTCTGG
Pre-miR-340 GSP	TTTCCCTACTCCTTTCCC
For RT-PCR
Pre-miR-145	TTGGCGCTGAAGGCCACTCG	ACTGTGGGGTGGGAAGGAGGC	147	35
Pre-miR-148a	GGGTGGGGGAACACACCTGC	CTGGCGTCTGGAGCACTGGC	172	35
Pre-miR-152	GATAGCGCAGGTCCAGCCCG	GTTCCACTGCAGGCCCCGAG	190	35
Pre-miR-224	TTTCCCGGATAGGTGGGGACC	TCACTCCCAAGGAGGTCTGGTGC	198	35
Pre-miR-340	GCTTGAGTCTTCAAGAGGGAGCCT	TCAACGGGCCATGATCTGTGGT	162	35
Pre-miR-545	CTCCAGAGCCCAGCCTGGCA	CCAGAGCCTGTGGAGCTCACTT	120	35
DPYSL2/CRMP2	GGCTGTAGGAAAGGACAACTTC	GGCACTCCATGCCTTCAAA	296	28
KRAS	GCAAAGACAAGACAGGGTGTTG	GGGAATACTGGCACTTAGAGG	325	24
MECP2	CTCCAGGGCCTCAAGGACAAAC	ACCTGCACACCCTCTGACGTG	575	29
MAPK1	TCTAACAGGCCCATCTTTCC	AGTCAGCATTTGGGAACAGC	483	28
MET	TCATTGGTTCCAATCACAGC	TTTTGTTTCCAATTGCTTGC	113	35
MYC	GAGCCCCTGGTGCTCCATGAG	AGGACTCTGACACTGTCCAACTTG	293	30
JUNB	AAGAGCGCATCAAAGTGGAGCG	CTGACAGCCGTTGCTGACGTG	215	30
For MSP
miR-224-Un	AGGTTTGTTTTGATGGAAATTTTTGATGAT	AAAACCTCAACAACCAAACTCCCAC	109	35
miR-224-Mt	CGTTTCGATGGAAATTTTCGACGAC	AAAAACCTCAACAACCGAACTCCCG	105	35
miR-340-Un	TTTTTATTTGGTGGGATTGATTTGG	CCATAAACCCTCAACAAAAACAACATC	117	35
miR-340-Mt	TTATTCGGTGGGATCGATTCGG	ATAAACCCTCGACGAAAACGACGTC	114	35
